# Supplementary material for: Identification of Modulators of the C. elegans Aryl Hydrocarbon Receptor and Characterization of Transcriptomic and Metabolic AhR-1 Profiles
Source: Antioxidants (Basel). 2022 May 23;11(5):1030. doi: 10.3390/antiox11051030 (PMC9137885; doi:10.3390/antiox11051030)
Supplement: Supplementary file 1 [file antioxidants-11-01030-s001.zip]

Archive with 1 entries (1 files):
- antioxidants-1645299-supplementary.pdf
